# Supplementary material for: Identification and Expression Profile of NCED Genes in Arachis hypogaea L. during Drought Stress
Source: Int J Mol Sci. 2024 May 20;25(10):5564. doi: 10.3390/ijms25105564 (PMC11122452; doi:10.3390/ijms25105564)
Supplement: Supplementary file 1 [file ijms-25-05564-s001.zip]

Archive with 10 entries (10 files):
- Figure S1.tif
- Figure S2.tif
- Figure S3.tif
- Figure S4.tif
- Supplementary File.pdf
- Supplementary Table S1.xlsx
- Supplementary Table S2.xlsx
- Supplementary Table S3.xlsx
- Supplementary Table S4.xlsx
- Table 1.tif
