# Supplementary material for: Identification and Expression Profile of NCED Genes in Arachis hypogaea L. during Drought Stress
Source: Int J Mol Sci. 2024 May 20;25(10):5564. doi: 10.3390/ijms25105564 (PMC11122452; doi:10.3390/ijms25105564)
Supplement: Supplementary file 1 [file ijms-25-05564-s001.zip › Supplementary Table S1.xlsx]

## Sheet: Supplementary Table 1
AhNCED1	1632	1642	salicylic acid responsive
AhNCED1	28	38	MeJA responsive
AhNCED1	647	657	light responsive
AhNCED1	649	659	light responsive
AhNCED1	709	719	light responsive
AhNCED1	1223	1233	light responsive
AhNCED1	1707	1717	light responsive
AhNCED1	519	529	gibberellin responsive
AhNCED1	725	735	anaerobic induction
AhNCED1	1167	1177	anaerobic induction
AhNCED1	1818	1828	anaerobic induction
AhNCED1	28	38	MeJA responsive
AhNCED1	647	657	abscisic acid responsive
AhNCED1	649	659	abscisic acid responsive
AhNCED1	650	660	abscisic acid responsive
AhNCED1	710	720	abscisic acid responsive
AhNCED1	1223	1233	abscisic acid responsive
AhNCED1	1224	1234	abscisic acid responsive
AhNCED1	1707	1717	abscisic acid responsive
AhNCED1	1708	1718	abscisic acid responsive
AhNCED1	649	659	light responsive
AhNCED1	1223	1233	light responsive
AhNCED1	1707	1717	light responsive
AhNCED1	78	88	light responsive
AhNCED1	1019	1029	light responsive
AhNCED1	1299	1309	light responsive
AhNCED1	1319	1329	light responsive
AhNCED1	1329	1339	light responsive
AhNCED1	1371	1381	light responsive
AhNCED1	1381	1391	light responsive
AhNCED1	1385	1395	light responsive
AhNCED1	1415	1425	light responsive
AhNCED1	1925	1935	light responsive
AhNCED1	839	849	light responsive
AhNCED2	1074	1084	light responsive
AhNCED2	1349	1359	light responsive
AhNCED2	1353	1363	light responsive
AhNCED2	1373	1383	light responsive
AhNCED2	1383	1393	light responsive
AhNCED2	1426	1436	light responsive
AhNCED2	1444	1454	light responsive
AhNCED2	722	732	light responsive
AhNCED2	1735	1745	light responsive
AhNCED2	911	921	light responsive
AhNCED2	720	730	abscisic acid responsive
AhNCED2	722	732	abscisic acid responsive
AhNCED2	723	733	abscisic acid responsive
AhNCED2	783	793	abscisic acid responsive
AhNCED2	1735	1745	abscisic acid responsive
AhNCED2	1736	1746	abscisic acid responsive
AhNCED2	1661	1671	salicylic acid responsive
AhNCED2	798	808	anaerobic induction
AhNCED2	1222	1232	anaerobic induction
AhNCED2	1846	1856	anaerobic induction
AhNCED2	592	602	gibberellin responsive
AhNCED2	720	730	light responsive
AhNCED2	722	732	light responsive
AhNCED2	782	792	light responsive
AhNCED2	1735	1745	light responsive
AhNCED3	220	230	gibberellin responsive
AhNCED3	421	431	defense and stress responsive
AhNCED3	553	563	defense and stress responsive
AhNCED3	532	542	light responsive
AhNCED3	1737	1747	light responsive
AhNCED3	74	84	light responsive
AhNCED3	1592	1602	light responsive
AhNCED3	1291	1301	light responsive
AhNCED3	51	61	abscisic acid responsive
AhNCED3	53	63	abscisic acid responsive
AhNCED3	533	543	abscisic acid responsive
AhNCED3	1737	1747	abscisic acid responsive
AhNCED3	1738	1748	abscisic acid responsive
AhNCED3	275	285	drought-inducibility
AhNCED3	1338	1348	drought-inducibility
AhNCED3	1571	1581	drought-inducibility
AhNCED3	1976	1986	drought-inducibility
AhNCED3	1525	1535	salicylic acid responsive
AhNCED3	53	63	light responsive
AhNCED3	1737	1747	light responsive
AhNCED3	542	552	anaerobic induction
AhNCED3	1347	1357	anaerobic induction
AhNCED3	1104	1114	light responsive
AhNCED3	1115	1125	light responsive
AhNCED3	1230	1240	light responsive
AhNCED3	991	1001	low temperature responsive
AhNCED3	1419	1429	low temperature responsive
AhNCED3	115	125	MeJA responsive
AhNCED3	115	125	MeJA responsive
AhNCED4	459	469	light responsive
AhNCED4	983	993	light responsive
AhNCED4	1662	1672	light responsive
AhNCED4	348	358	defense and stress responsive
AhNCED4	480	490	defense and stress responsive
AhNCED4	1004	1014	light responsive
AhNCED4	1030	1040	light responsive
AhNCED4	1038	1048	light responsive
AhNCED4	1165	1175	light responsive
AhNCED4	147	157	gibberellin responsive
AhNCED4	1354	1364	low temperature responsive
AhNCED4	1226	1236	light responsive
AhNCED4	1525	1535	light responsive
AhNCED4	45	55	MeJA responsive
AhNCED4	202	212	drought-inducibility
AhNCED4	1273	1283	drought-inducibility
AhNCED4	1504	1514	drought-inducibility
AhNCED4	1976	1986	drought-inducibility
AhNCED4	460	470	abscisic acid responsive
AhNCED4	983	993	abscisic acid responsive
AhNCED4	1662	1672	abscisic acid responsive
AhNCED4	1663	1673	abscisic acid responsive
AhNCED4	1458	1468	salicylic acid responsive
AhNCED4	469	479	anaerobic induction
AhNCED4	1282	1292	anaerobic induction
AhNCED4	45	55	MeJA responsive
AhNCED4	1662	1672	light responsive
AhNCED5	1860	1870	light responsive
AhNCED5	1862	1872	light responsive
AhNCED5	1936	1946	light responsive
AhNCED5	1962	1972	light responsive
AhNCED5	1963	1973	light responsive
AhNCED5	111	121	MeJA responsive
AhNCED5	491	501	salicylic acid responsive
AhNCED5	999	1009	light responsive
AhNCED5	1865	1875	abscisic acid responsive
AhNCED5	1963	1973	abscisic acid responsive
AhNCED5	111	121	MeJA responsive
AhNCED5	506	516	light responsive
AhNCED5	1239	1249	light responsive
AhNCED5	1469	1479	light responsive
AhNCED5	1551	1561	light responsive
AhNCED5	1625	1635	light responsive
AhNCED5	1864	1874	light responsive
AhNCED6	1587	1597	defense and stress responsive
AhNCED6	1138	1148	light responsive
AhNCED6	1241	1251	auxin responsive
AhNCED6	1311	1321	light responsive
AhNCED6	1341	1351	light responsive
AhNCED6	1540	1550	light responsive
AhNCED6	1661	1671	light responsive
AhNCED6	1089	1099	gibberellin responsive
AhNCED6	857	867	abscisic acid responsive
AhNCED6	859	869	abscisic acid responsive
AhNCED6	1138	1148	abscisic acid responsive
AhNCED6	1392	1402	abscisic acid responsive
AhNCED6	955	965	salicylic acid responsive
AhNCED6	425	435	anaerobic induction
AhNCED6	859	869	light responsive
AhNCED6	1392	1402	light responsive
AhNCED7	715	725	light responsive
AhNCED7	1244	1254	light responsive
AhNCED7	1274	1284	light responsive
AhNCED7	1627	1637	light responsive
AhNCED7	1637	1647	light responsive
AhNCED7	1173	1183	auxin responsive
AhNCED7	1991	2001	defense and stress responsive
AhNCED7	799	809	light responsive
AhNCED7	1070	1080	light responsive
AhNCED7	800	810	abscisic acid responsive
AhNCED7	1070	1080	abscisic acid responsive
AhNCED7	1325	1335	abscisic acid responsive
AhNCED7	1325	1335	light responsive
AhNCED7	418	428	salicylic acid responsive
AhNCED7	600	610	salicylic acid responsive
AhNCED8	1735	1745	MeJA responsive
AhNCED8	479	489	anaerobic induction
AhNCED8	1708	1718	anaerobic induction
AhNCED8	1772	1782	anaerobic induction
AhNCED8	71	81	light responsive
AhNCED8	96	106	light responsive
AhNCED8	1960	1970	light responsive
AhNCED8	1967	1977	light responsive
AhNCED8	1241	1251	auxin responsive
AhNCED8	1735	1745	MeJA responsive
AhNCED8	938	948	drought-inducibility
