# Supplementary material for: Identification and Expression Profile of NCED Genes in Arachis hypogaea L. during Drought Stress
Source: Int J Mol Sci. 2024 May 20;25(10):5564. doi: 10.3390/ijms25105564 (PMC11122452; doi:10.3390/ijms25105564)
Supplement: Supplementary file 1 [file ijms-25-05564-s001.zip › Supplementary Table S2.xlsx]

## Sheet: Sheet1
	4h	8h	24h
AhNCED1	25.5266	12.2097	6.69192
AhNCED2	37.6729	18.557	10.9526
