# Supplementary material for: Identification and Expression Profile of NCED Genes in Arachis hypogaea L. during Drought Stress
Source: Int J Mol Sci. 2024 May 20;25(10):5564. doi: 10.3390/ijms25105564 (PMC11122452; doi:10.3390/ijms25105564)
Supplement: Supplementary file 1 [file ijms-25-05564-s001.zip › Supplementary Table S3.xlsx]

## Sheet: Sheet1
	4h	8h	24h
AhNCED1	17.6731	9.26225	7.49033
AhNCED2	18.3953	10.1468	9.83242
