# Supplementary material for: Identification and Expression Profile of NCED Genes in Arachis hypogaea L. during Drought Stress
Source: Int J Mol Sci. 2024 May 20;25(10):5564. doi: 10.3390/ijms25105564 (PMC11122452; doi:10.3390/ijms25105564)
Supplement: Supplementary file 1 [file ijms-25-05564-s001.zip › Supplementary Table S4.xlsx]

## Sheet: Sheet1
Supplementary Table1: Primers used for qRT-PCR analysis
Gene	Forward Primer	Reverse Primer
AhNCED1	TCACCCCCTGCTACTTACTTC	TGAGGATGGTGTTTGAGGTGA
AhNCED2	TCACCCCCTGCTACTTACTTC	TGAGGATGGTGTTTGAGGTGA
AhNCED3	GTTGACCCAAGCACACACCA	AGAAAGGGCGTGACAGTTGA
AhNCED4	GTTGACCCAAGCACACACCA	AGAAAGGGCGTGACAGTTGA
AhNCED5	CGAGTTACGACCCACATGCA	GATGCCAACCCTTTGCTTGG
AhNCED6	ACCTCACTCTCCTACACTCCC	TAGAAACAACCATGCTTCTTGGA
AhNCED7	ACCTCACTCTCCTACACTCCC	TAGAAACAACCATGCTTCTTGGA
AhNCED8	TCCCCACATATATACACTTCTTCAT	AGTTGCCACAATTTTCGGGA
AhActin	TTGGAATGGGTCAGAAGGATGC	AGTGGTGCCTCAGTAAGAAGC
